# Supplementary material for: ﻿Comparison of seven complete mitochondrial genomes from Lamprologus and Neolamprologus (Chordata, Teleostei, Perciformes) and the phylogenetic implications for Cichlidae
Source: Zookeys. 2023 Nov 15;1184:115–32. doi: 10.3897/zookeys.1184.107091 (PMC10838552; doi:10.3897/zookeys.1184.107091)
Supplement: Supplementary material 1 — Summary of the mitochondrial genomes used for phylogenetic analysis [file zookeys-1184-115_article-107091__-s001.xlsx]

## Sheet: Sheet1
Table S1. Summary of the mitochondrial genomes used for phylogenetic analysis.
Sl NO.	Family	Genus	Species	Accession number	Length (bp)
1	Channidae	Channa	Channa andrao	OP402839.1	16729
2	Characidae	Hyphessobrycon	Hyphessobrycon sweglesi	MW315751.1	16080
3	Cichlidae	Aequidens	Aequidens metae	KR150865.1	16541
4		Alticorpus	Alticorpus geoffreyi	KT277287.1	16578
5		Amphilophus	Amphilophus amarillo	KY315559.1	16521
6			Amphilophus citrinellus	KJ081546.1	16522
7		Andinoacara	Andinoacara pulcher	KR150868.1	16513
8			Andinoacara rivulatus	NC_025671.1	16585
9		Astatotilapia	Astatotilapia calliptera	JN628855.1	16578
10		Astronotus	Astronotus ocellatus	AP009127.1	16569
11		Aulonocara	Aulonocara stuartgranti	KT943516.1	16669
12		Buccochromis	Buccochromis nototaenia	KX631426.1	16580
13		Bujurquina	Bujurquina mariae	KR150862.1	16540
14		Chaetobranchopsis	Chaetobranchopsis bitaeniatus	KR150861.1	16610
15		Cheilochromis	Cheilochromis euchilus	JN252050.1	16582
16		Chilotilapia	Chilotilapia rhoadesii	MF033353.1	16580
17		Cichla	Cichla ocellaris	KU878410.1	16526
18		Cichlasoma	Cichlasoma dimerus	KR150876.1	16617
19		Copadichromis	Copadichromis mloto	KX196155.1	16583
20			Copadichromis quadrimaculatus	KX272653.1	16583
21			Copadichromis trimaculatus	MF033352.1	16581
22			Copadichromis virginalis	KU144677.1	16704
23		Coptodon	Coptodon zillii	KM658974.1	16619
24		Cryptoheros	Cryptoheros cutteri	KR150878.1	16528
25		Cyathochromis	Cyathochromis obliquidens	MF033354.1	16581
26		Cynotilapia	Cynotilapia afra	JN628861.1	16585
27		Dimidiochromis	Dimidiochromis compressiceps	JN628856.1	16583
28			Dimidiochromis kiwinge	KX266758.1	16581
29			Dimidiochromis strigatus	KX346235.1	16582
30		Diplotaxodon	Diplotaxodon limnothrissa	JN628851.1	16579
31		Etroplus	Etroplus canarensis	MZ646791.1	16339
32			Etroplus suratensis	KU301747.1	16467
33		Fossorochromis	Fossorochromis rostratus	KT290557.1	16581
34		Genyochromis	Genyochromis mento	JN628858.1	16583
35		Geophagus	Geophagus brasiliensis	KU531434.1	16559
36			Geophagus steindachneri	KR150866.1	16594
37		Haplochromis	Haplochromis burtoni	KP641358.1	16583
38		Hemitilapia	Hemitilapia oxyrhynchus	KX594381.1	16583
39		Herichthys	Herichthys cyanoguttatus	KR150867.1	16540
40		Heterotilapia	Heterotilapia buettikoferi	KF866133.1	16577
41		Hypselecara	Hypselecara temporalis	AP009506.1	16544
42		Konia	Konia dikume	MK170263.1	16618
43		Krobia	Krobia guianensis	KR233978.1	16539
44		Lamprologus	Lamprologus kungweensis	OP805601.1	16587
45			Lamprologus meleagris	OP805600.1	16582
46			Lamprologus ornatipinnis	OQ076695.1	16585
47			Lamprologus signatus	MZ427900.1	16583
48		Lethrinops	Lethrinops lethrinus	KX595334.1	16582
49		Maylandia	Maylandia zebra	NC_027944.1	16582
50		Mikrogeophagus	Mikrogeophagus ramirezi	KR233976.1	16526
51		Myaka	Myaka myaka	MK170262.1	16626
52		Mylochromis	Mylochromis lateristriga	KU056478.1	16576
53		Nannacara	Nannacara anomala	KU531436.1	16502
54		Neolamprologus	Neolamprologus brevis	OP930818.1	16586
55			Neolamprologus brichardi	AP006014.1	16587
56			Neolamprologus caudopunctatus	OP930816.1	16586
57			Neolamprologus leleupi	OP930817.1	16562
58			Neolamprologus similis	OP930815.1	16580
59		Nimbochromis	Nimbochromis linni	JN628853.1	16584
60		Oreochromis	Oreochromis andersonii	MG603674.1	16642
61			Oreochromis aureus	GU370125.1	16628
62			Oreochromis esculentus	KM654981.1	16622
63			Oreochromis grahami	ON921056.1	16626
64			Oreochromis macrochir	MG603675.1	16644
65			Oreochromis mossambicus	AY597335.1	16641
66			Oreochromis niloticus	GU238433.1	16627
67			Oreochromis sp. KM-2006	AP009126.1	16626
68			Oreochromis sp. 'red tilapia'	HM067614.1	16627
69			Oreochromis tanganicae	MK951678.1	16632
70			Oreochromis variabilis	KM658973.1	16626
71		Parachromis	Parachromis managuensis	KP728467.1	16526
72		Paratilapia	Paratilapia polleni	AP009508.1	16543
73		Paretroplus	Paretroplus maculatus	AP009504.1	16486
74		Pelvicachromis	Pelvicachromis pulcher	MZ357707.1	17196
75		Petenia	Petenia splendida	KJ914664.1	16518
76		Petrochromis	Petrochromis trewavasae	NC_018814.1	16588
77		Petrotilapia	Petrotilapia nigra	JN628852.1	16583
78		Placidochromis	Placidochromis longimanus	KT309044.1	16581
79		Protomelas	Protomelas annectens	KT188786.1	16583
80		Pseudotropheus	Pseudotropheus crabro	JN628854.1	16584
81		Pterophyllum	Pterophyllum altum	KT180164.1	16495
82			Pterophyllum scalare	KP231206.1	16491
83		Ptychochromoides	Ptychochromoides katria	AP009507.1	16556
84		Pundamilia	Pundamilia nyererei	KT222896.1	16761
85		Pungu	Pungu maclareni	MK170261.1	16565
86		Retroculus	Retroculus lapidifer	KR150871.1	16537
87		Rhamphochromis	Rhamphochromis esox	JN628860.1	16583
88		Rocio	Rocio octofasciata	KR150870.1	16539
89		Sarotherodon	Sarotherodon galilaeus	MW046257.1	16630
90			Sarotherodon linnellii	MK170260.1	16634
91			Sarotherodon lohbergeri	MK170264.1	16634
92			Sarotherodon melanotheron	JF894132.1	16627
93		Serranochromis	Serranochromis robustus	KX595333.1	16583
94		Stomatepia	Stomatepia pindu	MK170265.1	16636
95		Symphysodon	Symphysodon aequifasciata	KT362183.1	16545
96			Symphysodon discus	KP313730.1	16544
97			Symphysodon haraldi	KT215609.1	16543
98		Thorichthys	Thorichthys aureus	KU531435.1	16530
99			Thorichthys meeki	MZ427899.1	16527
100		Trematocranus	Trematocranus placodon	JN628850.1	16579
101		Tropheus	Tropheus duboisi	AP006015.1	16598
102			Tropheus moorii	NC_018815.1	16590
103		Tylochromis	Tylochromis polylepis	AP009509.1	16976
104		Uaru	Uaru amphiacanthoides	KR150875.1	16549
105		Vieja	Vieja melanura	KF879808.1	16543
